# Supplementary material for: The causal relationship between cathepsins and digestive system tumors: a Mendelian randomization study
Source: Front Oncol. 2024 Mar 25;14:1365138. doi: 10.3389/fonc.2024.1365138 (PMC10999587; doi:10.3389/fonc.2024.1365138)
Supplement: Supplementary file 3 [file Table_1.xlsx]

## Sheet: Sheet1
Supplementary Table 1. Forward MR analysis of cathepsins and digestive system tumors
Cathepsin	SNPs	Inverse variance weighted		MR-Egger		Weighted median
		OR (95%CI)	p_value	OR (95%CI)	p_value	OR (95%CI)	p_value
Cathepsin B
HCC	19	1.036(0.889-1.207)	0.65	1.071(0.771-1.487)	0.688	1.113(0.900-1.376)	0.325
PCa	19	1.024(0.902-1.163)	0.714162	0.902(0.673-1.209)	0.49956	1.010(0.840-1.215)	0.914
BTC	17	1.693(1.070-2.681)	0.02466	1.893(0.651-5.505)	0.259677	1.555(0.816-2.962)	0.17951
CRC	17	1.029(0.930-1.139)	0.574094	0.861(0.690-1.074)	0.204795	0.982(0.859-1.123)	0.204795
GC	17	0.934(0.769-1.134)	0.491	0.871(0.554-1.368)	0.557	0.873(0.661-1.155)	0.342
EC	12	1.000(0.999-1.000)	0.480912	1.000(0.999-1.001)	0.615952	1.000(0.999-1.001)	0.775021
Cathepsin E
HCC	10	0.874(0.761-1.003)	0.0548439	0.846(0.622-1.152)	0.318967	0.874(0.720-1.061)	0.17354
PCa	10	0.970(0.821-1.146)	0.721	1.121(0.812-1.546)	0.508	0.977(0.796-1.200)	0.825
BTC	8	0.702(0.370-1.332)	0.279	0.819(0.270-2.485)	0.736	0.705(0.342-1.453)	0.343
CRC	8	1.014(0.910-1.128)	0.805903	1.150(0.966-1.369)	0.166695	1.035(0.896-1.195)	0.639466
GC	8	0.952(0.694-1.306）	0.760726	1.023(0.591-1.772)	0.938489	0.775(0.553-1.086)	0.138355
EC	8	1.000(0.999-1.000)	0.505	0.999(0.998-1.001)	0.483	1.000(1.000-1.000)	0.431
Cathepsin F
HCC	12	0.977(0.845-1.131)	0.758304	0.738(0.511-1.066)	0.13629	0.964(0.830-1.119)	0.626495
PCa	12	0.896(0.788-1.019)	0.095	0.809(0.584-1.123)	0.233914	0.852(0.709-1.023)	0.0866999
BTC	11	0.826(0.505-1.353)	0.448322	1.173(0.338-4.072)	0.806689	0.834(0.428-1.626)	0.834
CRC	11	0.912(0.828-1.006)	0.0644581	0.954(0.747-1.218)	0.715849	0.932(0.816-1.064)	0.297376
GC	11	0.920(0.748-1.131)	0.428343	1.009(0.599-1.700)	0.974814	0.941(0.715-1.238)	0.663454
EC	8	1.000(0.999-1.000)	0.185613	0.999(0.998-1.000)	0.186878	0.999(0.999-1.000)	0.0561824
Cathepsin G
HCC	12	1.369(1.033-1.814)	0.0288543	1.309(0.639-2.681)	0.479257	1.559(1.049-2.318)	0.0280066
PCa	12	0.918(0.746-1.130)	0.42022	0.845(0.514-1.261)	0.365981	0.951(0.722-1.252)	0.72
BTC	10	1.324(0.590-2.972)	0.496497	2.047(0.318-13.177)	0.472467	1.558(0.495-4.897)	0.448174
CRC	10	0.988(0.814-1.199)	0.900399	0.719(0.488-1.060)	1.06	1.075(0.867-1.333)	0.508583
GC	10	0.791(0.563-1.110)	0.174	0.648(0.304-1.384)	0.29511	0.829(0.549-1.252)	0.372467
EC	9	1.000(0.999-1.001)	0.787645	0.999(0.998-1.001)	0.303119	1.000(0.999-1.001)	0.539918
Cathepsin H
HCC	8	0.979(0.896-1.070)	0.639593	1.004(0.893-1.129)	0.945134	0.990(0.902-1.087)	0.832704
PCa	8	0.896(0.812-0.988)	0.0274574	0.948(0.837-1.075)	0.438794	0.918(0.832-1.013)	0.0894066
BTC	7	1.235(0.900-1.697)	0.191469	1.060(0.692-1.623)	0.799	1.115(0.794-1.565)	0.528747
CRC	7	1.009(0.949-1.073)	0.772	0.976(0.898-1.061)	0.598943	1.004(0.938-1.074)	0.908133
GC	7	0.929(0.814-1.060)	0.275083	0.884(0.739-1.057)	0.233915	0.914(0.799-1.046)	1.04557
EC	7	1.000(1.000-1.000)	0.13	1.000(1.000-1.001)	0.376721	1.000(1.000-1.000)	0.184738
Cathepsin L2
HCC	8	0.920(0.708-1.194)	0.53076	1.478(0.686-3.187)	0.357208	0.876(0.625-1.226)	0.439425
PCa	8	1.046(0.828-1.322)	0.705	1.018(0.578-1.794)	0.952498	1.079(0.786-1.481)	0.63706
BTC	8	0.615(0.192-1.964)	0.411568	0.525(0.021-13.085)	0.708093	0.422(0.124-1.438)	0.167749
CRC	8	0.814(0.674-0.985)	0.0339417	0.785(0.464-1.325)	0.399353	0.810(0.630-1.042)	0.101052
GC	8	0.938(0.655-1.342)	0.725255	1.494(0.595-3.748)	0.425302	1.028(0.639-1.653)	0.910879
EC	7	1.000(0.999-1.001)	0.753	1.001(0.999-1.002)	0.432925	1.000(0.999-1.001)	0.918158
Cathepsin O
HCC	12	1.039(0.878-1.230)	0.655	0.969(0.511-1.835)	0.924037	1.149(0.910-1.450)	0.243345
PCa	12	1.001(0.840-1.193)	0.989604	1.198(0.767-1.872)	0.444954	0.968(0.767-1.221)	0.783605
BTC	12	0.722(0.368-1.417)	0.343126	0.274(0.062-1.202)	0.116955	0.675(0.282-1.613)	0.376384
CRC	12	0.990(0.859-1.140)	0.885916	0.963(0.684-1.357)	0.83411	0.927(0.774-1.110)	0.411
GC	12	0.988(0.706-1.381)	0.941694	0.999(0.444-2.246)	0.997217	0.962(0.668-1.387)	0.836857
EC	7	1.000(1.000-1.001)	0.423924	1.002(0.999-1.005)	0.171	1.001(1.000-1.002)	0.122709
Cathepsin S
HCC	21	1.077(0.946-1.226)	0.261094	0.976(0.701-1.360)	0.88936	1.153(0.968-1.373)	0.110726
PCa	21	0.994(0.859-1.150)	0.931579	0.997(0.768-1.295)	0.982418	1.005(0.860-1.173)	0.953638
BTC	21	1.115(0.728-1.708)	0.615	1.227(0.583-2.583)	0.596675	1.357(0.773-2.385)	0.287824
CRC	21	1.006(0.930-1.088)	0.879846	0.978(0.855-1.118)	0.748	0.991(0.885-1.109)	0.868516
GC	21	0.903(0.742-1.101)	0.314	1.155(0.840-1.587)	0.387	1.091(0.859-1.386)	0.326079
EC	21	1.000(1.000-1.001)	0.191	1.000(0.999-1.001)	0.809	1.000(1.000-1.001)	0.241
Cathepsin Z
HCC	12	0.959(0.845-1.089)	0.519895	0.773(0.611-0.978)	0.0576598	0.864(0.743-1.005)	0.0576434
PCa	12	0.934(0.785-1.111)	0.43832	0.883(0.655-1.190)	0.432697	0.934(0.767-1.138)	0.499442
BTC	12	1.407(0.907-2.183)	0.127297	1.258(0.624-2.534)	0.536	1.309(0.733-2.336)	0.362366
CRC	12	0.999(0.898-1.112)	0.988	1.012(0.849-1.206)	0.896	0.968(0.862-1.087)	0.581671
GC	12	0.876(0.702-1.095)	0.244966	0.697(0.506-0.961)	0.0518839	0.749(0.590-0.950)	0.017
EC	9	1.000(0.999-1.000)	0.458519	0.999(0.998-1.000)	0.144	0.999(0.999-1.000)	0.03
