# Supplementary material for: The causal relationship between cathepsins and digestive system tumors: a Mendelian randomization study
Source: Front Oncol. 2024 Mar 25;14:1365138. doi: 10.3389/fonc.2024.1365138 (PMC10999587; doi:10.3389/fonc.2024.1365138)
Supplement: Supplementary file 4 [file Table_2.xlsx]

## Sheet: Sheet1
Supplementary Table 2. Pleiotropy and heterogeneity analyses of forward MR between cathepsins and digestive system tumors
exposure	outcome				MR-IVW MR-Egger intercept											MR-Egger
					Egger intercept		p_value		Q				Q_df	Q_pval		Q			Q_df		Q_pval
cathepisn B	HCC				-0.00811212		0.825925		13.9129				18	0.734754		13.863			17		0.676776
	PCa				0.0353558		0.358451		15.4954				18	0.628		14.6044			17		0.623949
	BTC				-0.0324596		0.823817		5.69329				16	0.991083		5.64195			15		0.985155
	CRC				0.051945		0.100189		19.7592				16	0.231262		16.4027			15		0.355802
	GC				0.0203976		0.740322		13.8568				16	0.609378		13.7429			15		0.545114
	EC				-0.000121684		0.449973		9.46744				11	0.578828		8.84932			10		0.546461
cathepisn E	HCC				0.00748829		0.825849		6.29313				9	0.71026		6.24144			8		0.620207
	PCa				-0.0340566		0.33539		7.17223				9	0.619193		6.12176			8		0.633595
	BTC				-0.050066		0.741359		9.88448				7	0.195215		9.69143			6		0.138262
	CRC				-0.0407257		0.121172		6.16788				7	0.520289		2.91117			6		0.819911
	GC				-0.0232389		0.756185		13.6364				7	0.0580387		13.4005			6		0.0370993
	EC				7.3766e-05		0.607194		6.41031				7	0.492737		6.11087			6		0.410886
cathepisn F	HCC				0.0722911		0.137872		21.2732				11	0.0306485		16.8821			10		0.0770127
	PCa				0.0255114		0.522201		9.5892				11	0.567673		9.14938			10		0.517988
	BTC				-0.0934383		0.562203		8.47253				10	0.582782		8.11045			9		0.523055
	CRC				-0.0119661		0.704698		6.30774				10	0.788779		6.15465			9		0.724346
	GC				-0.0246179		0.714387		6.86951				10	0.737703		6.72684			9		0.665535
	EC				0.000143583		0.31855		6.64382				7	0.466883		5.46111			6		0.48617
cathepisn G	HCC				0.00778692		0.895998		9.59542				11	0.567104		9.57744			10		0.478314
	PCa				0.0299966		0.531813		7.84652				11	0.726983		7.4271			10		0.684602
	BTC				-0.0943026		0.621954		8.76418				9	0.459321		8.48528			8		0.387557
	CRC				0.0690164		0.110757		13.5177				9	0.140543		9.64322			8		0.290965
	GC				0.0429385		0.582462		3.55424				9	0.938233		3.22604			8		0.919382
	EC				0.00019168		0.209773		9.64458				8	0.290863		7.57966			7		0.371113
cathepisn H	HCC				-0.0154655		0.536682		4.14672				7	0.762732		3.71754			6		0.714838
	PCa				-0.0367925		0.231391		8.18067				7	0.316933		6.31487			6		0.388858
	BTC				0.108004		0.343549		6.08786				6	0.413421		4.99414			5		0.416596
	CRC				0.0233197		0.302416		3.84501				6	0.697642		2.52408			5		0.772864
	GC				0.0350933		0.453917		2.82671				6	0.830261		2.16805			5		0.825438
	EC				9.52655e-06		0.927177		1.8734				6	0.930966		1.86417			5		0.867603
cathepisn L2	HCC				-0.000112579		0.462637		1.22701				6	0.975529		0.594908			5		0.988235
	PCa				-0.0715216		0.245526		6.99603				7	0.429293		5.33977			6		0.50103
	BTC				0.0279028		0.920254		12.9083				7	0.0743757		12.885			6		0.0449015
	CRC				0.00663606		0.884178		8.93453				7	0.257391		8.90026			6		0.179265
	GC				-0.0823525		0.322864		4.93415				7	0.667999		3.77421			6		0.707201
	EC				-0.00011258		0.462637		1.22701				6	0.975529		0.594908			5		0.988235
cathepisn O	HCC				0.0122078		0.827078		12.0712				11	0.358314		12.0108			10		0.284333
	PCa				-0.0360036		0.410145		4.68312				11	0.945537		3.94421			10		0.949828
	BTC				0.211645		0.18425		13.2269				11	0.278758		10.991			10		0.358222
	CRC				0.00590469		0.866313		14.7597				11	0.193766		14.7158			10		0.142773
	GC				-0.00239684		0.976976		18.4057				11	0.0726314		18.4041			10		0.0485176
	EC				-0.000356418		0.216361		9.68301				6	0.138652		6.91566			5		0.226988
cathepisn S	HCC				0.0193729		0.534146		21.5775				20	0.363868		21.1316			19		0.329575
	PCa				-0.000945661		0.975482		36.1437				20	0.0147935		36.1419			19		0.01014
	BTC				-0.0275085		0.760563		23.1523				20	0.281378		23.0364			19		0.235741
	CRC				0.00813726		0.616167		14.1256				20	0.824073		13.8658			19		0.791456
	GC				-0.0707743		0.0780265		28.2304				20	0.104056		23.8709			19		0.201153
	EC				4.59434e-05		0.52179		19.3002				15	0.200453		18.7228			14		0.175815
cathepisn Z	HCC				0.0494885		0.0658723		13.2013				11	0.280375		8.9385			10		0.53795
	PCa				0.0160409		0.655948		23.4249				11	0.015388		22.9413			10		0.0109654
	BTC				0.0346686		0.695515		8.527				11	0.66545		8.36482			10		0.593249
	CRC				-0.00407454		0.855924		17.2227				11	0.101458		17.1632			10		0.0708309
	GC				0.0715526		0.101081		16.2529				11	0.131997		12.2561			10		0.268286
	EC				0.000170244		0.192608		12.6029				8	0.126261		9.71775			7		0.20514
