# Supplementary material for: The causal relationship between cathepsins and digestive system tumors: a Mendelian randomization study
Source: Front Oncol. 2024 Mar 25;14:1365138. doi: 10.3389/fonc.2024.1365138 (PMC10999587; doi:10.3389/fonc.2024.1365138)
Supplement: Supplementary file 5 [file Table_3.xlsx]

## Sheet: Sheet1
Supplementary Table 3. Reverse MR analysis of cathepsins and digestive system tumors
exposure	outcome	SNPs	Inverse variance weighted			MR-Egger			Weighted median			MR-Egger intercept			MR-IVW				MR-Egeer
			OR (95%CI)	p_value		OR (95%CI)	p_value		OR (95%CI)	p_value		Egger intercept	p_value		Q	Q_df	Q_pval		Q	Q_df	Q_pval
HCC	Cathepsin B	18	0.991（0.938-1.046）	0.736		0.996（0.889-1.050）	0.428		1.017（0.937-1.103）	0.69		0.011	0.439		20.166	17	0.266		19.403	16	0.248
	Cathepsin E	18	0.956（0.905-1.008）	0.098		0.950（0.874-1.032）	0.241968		0.952(0.880-1.030)	0.219277		0.00278599	0.848392		19.5618	17	0.297253		19.5158	16	0.242826
	Cathepsin F	18	0.957(0.903-1.014)	0.14		1.017(0.938-1.102)	0.694		0.993(0.929-1.061)	0.826646		-0.0271144	0.0682957		22.6085	17	0.162435		18.2495	16	0.309487
	Cathepsin G	18	0.976(0.922-1.032)	0.394		0.961(0.881-1.048)	0.382		0.925(0.857-0.998)	0.0450661		0.00691508	0.650395		21.5627	17	0.202125		21.279	16	0.168033
	Cathepsin H	18	0.985(0.937-1.036)	0.56251		0.992(0.920-1.070)	0.838477		0.994(0.931-1.061)	0.852127		-0.00309372	0.814736		8.88596	17	0.943771		8.82921	16	0.92028
	Cathepsin L2	18	0.993(0.945-1.045)	0.798452		0.963(0.893-1.038)	0.341		0.993(0.932-1.057)	0.817723		0.0141061	0.293496		9.132	17	0.936022		7.95245	16	0.950269
	Cathepsin O	18	1.001(0.950-1.056)	0.958		0.951(0.882-1.026)	0.210013		1.012(0.945-1.094)	0.651363		0.0233486	0.0910969		18.811	17	0.339502		15.5785	16	0.482744
	Cathepsin S	18	1.002(0.950-1.057)	0.940734		1.026(0.945-1.114)	0.549		0.997(0.932-1.068)	0.942		-0.0106335	0.461097		19.4797	17	0.301703		18.8092	16	0.278681
	Cathepsin Z	18	1.003(0.952-1.058)	0.899506		0.991(0.913-1.075)	0.826871		0.994(0.926-1.066)	0.863874		0.00568902	0.689214		18.711	17	0.345369		18.5191	16	0.29439
PCa	Cathepsin B	15	1.011(0.948-1.078)	0.733275		0.989(0.879-1.112)	0.852		1.024(0.934-1.122)	0.612563		0.00843421	0.661708		8.89292	14	0.837848		8.69245	13	0.795755
	Cathepsin E	15	0.968(0.908-1.032)	0.312897		1.010(0.897-1.136)	0.875785		0.983（0.902-1.070）	0.685916		-0.015871	0.414718		10.9344	14	0.691185		10.2245	13	0.675483
	Cathepsin F	15	0.982（0.921-1.047）	0.574235		0.959（0.852-1.079）	0.495167		0.997（0.909-1.093）	0.947109		0.00889833	0.644452		11.7225	14	0.628574		11.4993	13	0.569061
	Cathepsin G	15	0.973（0.913-1.037）	0.401		0.907（0.807-1.021）	0.13036		0.935（0.895-1.018）	0.123567		0.0259908	0.190888		8.56649	13	0.80484		10.4706	14	0.72703
	Cathepsin H	15	0.992（0.930-1.058）	0.805		0.999（0.887-1.123）	0.980824		1.001（0.918-1.092）	0.976185		-0.00245727	0.898162		10.3329	14	0.737465		10.3158	13	0.667927
	Cathepsin L2	15	1.043（0.963-1.129）	0.300759		0.961（0.834-1.107）	0.590754		1.026（0.930-1.133）	0.60618		0.0305003	0.201578		21.4661	14	0.0902717		18.8434	13	0.128041
	Cathepsin O	15	0.954（0.889-1.024）	0.191722		0.994（0.872-1.135）	0.935901		0.989（0.899-1.087）	0.811361		-0.0154429	0.476869		16.9722	14	0.25766		16.2995	13	0.233333
	Cathepsin S	15	0.980（0.918-1.047）	0.550259		0.986（0.870-1.119）	0.835577		0.987（0.904-1.077）	0.767		-0.00241846	0.906073		14.8196	14	0.390595		14.8031	13	0.319803
	Cathepsin Z	15	0.992（0.912-1.078）	0.842955		0.913（0.786-1.060）	0.252		1.010（0.914-1.115）	0.849		0.0309853	0.217293		23.6264	14	0.0508101		20.9207	13	0.0745122
BTC	Cathepsin B	5	0.991（0.972-1.009）	0.325477		0.991（0.968-1.015）	0.521		0.991（0.968-1.014）	0.453002		-0.00221865	0.911799		2.00221	4	0.735353		1.98772	3	0.57496
	Cathepsin E	5	1.002（0.983-1.021）	0.81		1.004（0.981-1.028）	0.751		1.003（0.981-1.026）	0.756		-0.00483289	0.81		0.379	4	0.984		0.311	3	0.958
	Cathepsin F	5	1.003（0.984-1.022）	0.795		1.002（0.977-1.029）	0.87		1.003（0.981-1.025）	0.79		0.000463677	0.983254		3.65291	4	0.455012		3.65228	3	0.301542
	Cathepsin G	5	1.000（0.981-1.019）	0.978451		1.004（0.978-1.030）	0.787749		1.000（0.977-1.023）	0.979457		-0.0108071	0.629354		3.93218	4	0.415263		3.58891	3	0.309413
	Cathepsin H	5	0.990（0.967-1.013）	0.399049		0.992（0.959-1.025）	0.652342		0.994（0.971-1.017）	0.59572		-0.00423915	0.881233		6.06617	4	0.194261		6.01323	3	0.110968
	Cathepsin L2	5	0.985（0.955-1.016）	0.335695		0.983（0.941-1.028）	0.511924		0.999（0.975-1.024）	0.941759		0.00388649	0.918304		10.7696	4	0.0292798		10.7251	3	0.0133089
	Cathepsin O	5	1.005（0.970-1.042）	0.766338		1.022（0.983-1.063）	0.35111		1.010（0.980-1.040）	0.521234		-0.0438296	0.251121		14.1017	4	0.00697732		8.44122	3	0.0377211
	Cathepsin S	5	0.993（0.975-1.012）	0.494		0.985（0.962-1.008）	0.290404		0.988（0.966-1.011）	0.297725		0.0228566	0.303401		1.78817	4	0.774645		0.252703	3	0.968664
	Cathepsin Z	5	1.008（0.987-1.030）	0.443391		1.004（0.976-1.034）	0.791111		1.007（0.983-1.031）	0.582394		0.0103482	0.680674		4.89072	4	0.298695		4.57633	3	0.205582
CRC	Cathepsin B	11	0.969（0.877-1.069）	0.527		0.930（0.739-1.170）	0.549		0.977（0.856-1.114）	0.724287		0.00865742	0.707912		6.78354	10	0.74571		6.63395	9	0.67517
	Cathepsin E	11	1.065（0.964-1.176）	0.214484		1.149（0.914-1.446）	0.264661		0.965（0.837-1.113）	0.628		-0.0162095	0.487139		9.32313	10	0.501737		8.79816	9	0.45611
	Cathepsin F	11	0.931（0.841-1.031）	0.167864		0.784（0.623-0.986）	0.0674175		0.927（0.801-1.073）	0.30958		0.0363911	0.138258		10.5424	10	0.394259		7.89648	9	0.544612
	Cathepsin G	11	1.063（0.955-1.182）	0.264323		1.300（1.033-1.635）	0.0519837		1.077（0.939-1.236）	0.287656		-0.0426676	0.0890046		11.5988	10	0.312804		7.96529	9	0.537648
	Cathepsin H	11	0.996（0.901-1.099）	0.929515		1.008（0.801-1.268）	0.948		0.987（0.862-1.129）	0.846568		-0.00260084	0.910051		5.82528	10	0.829723		5.81177	9	0.758599
	Cathepsin L2	11	1.001（0.907-1.105）	0.985154		0.890（0.707-1.119）	0.344965		0.994（0.870-1.135）	0.924521		0.0249204	0.294179		6.81928	10	0.742389		5.57848	9	0.781251
	Cathepsin O	11	0.939（0.842-1.048）	0.260639		0.919（0.705-1.199）	0.550374		0.979（0.849-1.129）	0.76829		0.00456993	0.863962		12.1112	10	0.277682		12.0695	9	0.209418
	Cathepsin S	11	1.021（0.924-1.127）	0.684366		1.021（0.811-1.286）	0.860801		1.059（0.924-1.215）	0.409795		-0.000137876	0.995235		9.05601	10	0.526796		9.05597	9	0.432123
	Cathepsin Z	11	0.973（0.881-1.074）	0.581585		0.829（0.659-1.043）	0.144311		0.963（0.838-1.107）	0.594538		0.0337729	0.165625		7.47689	10	0.679786		5.2004	9	0.816501
GC	Cathepsin B	8	0.986（0.940-1.034）	0.562396		0.983（0.909-1.063）	0.684303		0.984（0.922-1.051）	0.631273		0.00218979	0.921846		6.99973	7	0.428908		6.98754	6	0.322001
	Cathepsin E	8	1.000（0.953-1.048）	0.994169		1.036（0.963-1.115）	0.377019		1.006（0.942-1.075）	0.850407		-0.0250364	0.253684		5.87275	7	0.554683		4.27934	6	0.63893
	Cathepsin F	8	1.008（0.960-1.059）	0.738		1.018（0.940-1.103）	0.678259		0.989（0.923-1.059）	0.746683		-0.00668426	0.769687		7.37566	7	0.390841		7.26206	6	0.29729
	Cathepsin G	8	1.011（0.965-1.061）	0.637947		1.021（0.949-1.098）	0.60228		1.032（0.966-1.103）	0.353146		-0.00636405	0.759193		6.0563	7	0.533191		5.95334	6	0.428437
	Cathepsin H	8	1.024（0.977-1.074）	0.326686		0.983（0.914-1.057）	0.654694		1.018（0.957-1.084）	0.565511		0.0289548	0.19462		4.41464	7	0.730971		2.28344	6	0.891874
	Cathepsin L2	8	1.006（0.944-1.073）	0.845428		1.010（0.908-1.123）	0.863597		1.010（0.944-1.079）	0.789579		-0.00236033	0.937774		12.855	7	0.075721		12.8408	6	0.0456345
	Cathepsin O	8	1.003（0.957-1.052）	0.88593		0.998（0.928-1.074）	0.961479		1.000（0.940-1.063）	0.989548		0.00375308	0.856155		3.25785	7	0.860168		3.22205	6	0.780506
	Cathepsin S	8	0.975（0.924-1.029）	0.360984		0.998（0.916-1.087）	0.962483		0.969（0.908-1.033）	0.327938		-0.0160363	0.517313		8.95373	7	0.255995		8.2995	6	0.216972
	Cathepsin Z	8	1.004（0.958-1.053）	0.858834		1.023（0.951-1.100）	0.568774		1.003（0.938-1.071）	0.935082		-0.0127193	0.545037		5.82739	7	0.560042		5.41614	6	0.49165
EC	Cathepsin B	11	0.000（0.000-5.27809e+4）	0.211114		0.000（0.000-0.585）	0.0797706		0.000（0.000-693353.4）	0.188911		0.0496929	0.143754		7.1377	10	0.712384		4.57325	9	0.869812
	Cathepsin E	11	0.002（0.000-1.877343e+10）	0.676793		0.474（0.000-2.192708e+31）	0.984436		0.093（0.000-2.330752e+15）	0.90198		-0.00516794	0.871434		2.18589	10	0.994707		2.15817	9	0.988712
	Cathepsin F	11	6.4490360e+7(0.000-7.137883e+20)	0.240614		1.680051e+16(0.000-7.567426e+47)	0.341299		9.944893e+9(0.000-2.920661e+27)	0.261952		-0.0177475	0.581371		6.377	10	0.782657		6.0499	9	0.734914
	Cathepsin G	11	8.66713702e+8(0.000-9.558910e+21)	0.17922		2.306772325e+9(0.000-1.023003e+41)	0.57622		1.4073525006e+10(0.000-1.573290e+27)	0.24332		-0.000896618	0.977577		7.40217	10	0.68701		7.40133	9	0.595411
	Cathepsin H	11	2.791721e+5(0.000-1.990511e+20)	0.472368		1.307792e+00(0.000-8.212224e+37)	0.99531		0.102(0.000-3.986369e+17)	0.916865		0.0112388	0.768551		12.9655	10	0.225605		12.8344	9	0.170246
	Cathepsin L2	11	0.073(0.000-8.087256e+11)	0.864321		2.8914420e+7(0.000-2.480382e+39)	0.657847		7.183063e+3(0.000-1.391616e+22)	0.679376		-0.018134	0.576629		9.50504	10	0.484935		9.16341	9	0.422328
	Cathepsin O	11	1.914987e+6(0.000-2.120765e+19)	0.345201		1.188625e+18(0.000-5.334898e+49)	0.292008		5.312429e+6(0.000-2.518199e+24)	0.455824		-0.0248695	0.443499		5.56967	10	0.85003		4.9273	9	0.840599
	Cathepsin S	11	1.606124e+9(0.000-1.786748e+22)	0.166657		1.904271e+13(0.000-8.581786e+44)	0.432163		1.862228e+10(0.000-1.015509e+27)	0.22909		-0.00859112	0.788135		5.33349	10	0.867817		5.25683	9	0.811369
	Cathepsin Z	11	2.449557e+3(0.000-2.733632e+16)	0.610679		2.448419e+23(0.000-1.118046e+55)	0.181548		1.157216e+7(0.000-2.091276e+24)	0.422413		-0.0421715	0.207245		7.02367	10	0.723209		5.17698	9	0.818616
